# Supplementary material for: Removal of Rifampicin and Rifaximin Antibiotics on PET Fibers: Optimization, Modeling, and Mechanism Insight
Source: Polymers (Basel). 2025 Jul 30;17(15):2089. doi: 10.3390/polym17152089 (PMC12349532; doi:10.3390/polym17152089)
Supplement: Supplementary file 1 [file polymers-17-02089-s001.zip]

Archive with 1 entries (1 files):
- polymers-3757907-supplementary.pdf
